# Supplementary material for: Two genomic regions of a sodium azide induced rice mutant confer broad-spectrum and durable resistance to blast disease
Source: Rice (N Y). 2022 Jan 10;15:2. doi: 10.1186/s12284-021-00547-z (PMC8748607; doi:10.1186/s12284-021-00547-z)
Supplement: Supplementary file 4 — Additional file 4: Table S4. Blast resistance response of F2:3 offspring derived from 155 F2 individuals of the TNG67×SA0169 cross [file 12284_2021_547_MOESM4_ESM.xlsx]

## Sheet: Supplymental Table
Table S4 Blast resistance response of F2:3 derived from 155 F2 individuals of the TNG67ÍSA0169 cross
F2 F2:3	RM-1	RM-2	RM-3	RM-4	RM-5	RM-6	RM-7	RM-8	RM-9	RM-10	RM-11	RM-12	RM-13	RM-14	RM-15	RM-16	RM-17	RM-18	RM-19	RM-20	RM-21	RM-22	RM-23	RM-24	RM-25	RM-26	RM-27	RM-28	RM-29	RM-30	RM-31	RM-32	RM-33	RM-34	RM-35	RM-36	RM-37	RM-38	RM-39	RM-40	RM-41	RM-42	RM-43	RM-44	RM-45	RM-46	RM-47	RM-48	RM-49
1	0	0	0	0	0	0	0	0	0	0	0	0	0	0	0	0	0	0	0	0	0	0	0	0	0	0	0	0	0	0	0	1	1	1	1	2	3	2	3	3	4	4	4	4	4	4	4	4	5
2	0	0	0	0	0	0	0	0	0	0	0	0	0	0	0	0	0	0	0	0	0	0	0	0	0	0	0	0	0	0	0	0	0	0	0	0	0	1	0	2	0	0	0	0	0	0	0	0	0
3	0	0	0	0	0	0	0	0	0	0	0	0	0	0	0	0	0	0	0	0	0	0	0	0	0	0	0	0	0	0	0	0	0	0	0	0	0	0	0	0	0	0	0	0	0	0	0	0	0
4	0	0	0	0	0	0	0	0	0	0	0	0	0	0	0	0	0	0	0	0	0	0	0	0	0	0	0	0	0	0	0	0	0	0	0	0	0	0	0	0	0	0	0	0	0	0	0	0	0
5	0	0	0	0	0	0	0	0	0	0	0	0	0	0	0	0	0	0	0	0	0	0	0	0	0	0	0	0	0	0	0	0	0	0	0	0	0	0	0	0	0	0	0	0	0	0	0	0	0
6	0	0	0	0	0	0	0	0	0	0	0	0	0	0	0	0	0	0	0	0	0	0	0	0	0	0	0	0	0	0	0	0	0	0	0	0	0	0	0	0	0	0	0	0	0	0	0	0	0
7	0	0	0	0	0	0	0	0	0	0	0	0	0	0	0	0	0	0	0	0	0	0	0	0	0	0	0	0	0	0	0	0	0	0	0	0	0	0	0	0	0	0	0	0	0	0	0	0	0
8	0	0	0	0	0	0	0	0	0	0	0	0	0	0	0	0	0	0	0	0	0	0	0	0	0	0	0	0	0	0	0	0	0	0	0	0	0	0	0	0	0	0	0	0	0	0	0	0	0
9	0	0	0	0	0	0	0	0	0	0	0	0	0	0	0	0	0	0	0	0	0	0	0	0	0	0	0	0	0	0	0	0	0	0	0	0	0	0	0	0	0	0	0	0	0	0	0	0	0
10	0	0	0	0	0	0	0	0	0	0	0	0	0	0	0	0	0	0	0	0	0	0	0	0	0	0	0	0	0	0	0	0	0	0	0	0	0	0	0	0	0	0	0	0	0	0	0	0	0
11	0	0	0	0	0	0	0	0	0	0	0	0	0	0	0	0	0	0	0	0	0	0	0	0	0	0	0	0	0	0	0	0	0	0	0	0	0	0	0	0	0	0	0	0	0	0	0	0	0
12	0	0	0	0	0	0	0	0	0	0	0	0	0	0	0	0	0	0	0	0	0	0	0	0	0	0	0	0	0	0	0	0	0	0	0	0	0	0	0	0	0	0	0	0	0	0	0	0	0
13	0	0	0	0	0	0	0	0	0	0	0	0	0	0	0	0	0	0	0	0	0	0	0	0	0	0	0	0	0	0	0	0	0	0	0	0	0	0	0	0	0	0	0	0	0	0	0	0	0
14	0	0	0	0	0	0	0	0	0	0	0	0	0	0	0	0	0	0	0	0	0	0	0	0	0	0	0	0	0	0	0	0	0	0	0	0	0	0	0	0	0	0	0	0	0	0	0	0	0
15	0	0	0	0	0	0	0	0	0	0	0	0	0	0	0	0	0	0	0	0	0	0	0	0	0	0	0	0	0	0	0	0	0	0	0	0	0	0	0	0	0	0	0	0	0	0	0	0	0
16	0	0	0	0	0	0	0	0	0	0	0	0	0	0	0	0	0	0	0	0	0	0	0	0	0	0	0	0	0	0	0	0	0	0	0	0	0	0	0	0	0	0	0	0	0	0	0	0	0
17	x	0	0	0	0	0	0	x	0	0	0	0	0	0	0	0	0	0	x	0	0	0	0	0	0	0	0	0	0	0	x	0	0	0	x	0	0	0	x	0	0	0	0	0	0	0	0	0	0
18	x	x	x	0	x	0	x	x	x	0	0	0	0	0	x	0	x	0	x	0	0	0	x	0	0	0	0	0	x	x	x	0	x	x	x	0	0	0	x	0	0	0	0	0	0	0	x	x	0
*Eighteen F2:3 individuals of each F2 plants (total 155 F2) were inoculated with the blast isolate MS2a2-1209 and their blast responses were evaluated by six scores from 0 to 5; scores 0 to 3 are classified as resistant response (R) and scores 4 and 5 are classified as susceptible response (S). x: the F2:3 plant died and the disease response was not determined
	0	Score 0
	1	Score 1
	2	Score 2
	3	Score 3
	4	Score 4
	5	Score 5
	x	The plant absent (died)
[truncated: 106 more columns]
