# Supplementary material for: Two genomic regions of a sodium azide induced rice mutant confer broad-spectrum and durable resistance to blast disease
Source: Rice (N Y). 2022 Jan 10;15:2. doi: 10.1186/s12284-021-00547-z (PMC8748607; doi:10.1186/s12284-021-00547-z)
Supplement: Supplementary file 9 — Additional file 9: Table S9. Candidate R genes in SA0169 [file 12284_2021_547_MOESM9_ESM.xlsx]

## Sheet: Supplemental Table
Table S9 Candidate R genes in SA0169
Gene	Location	Description
LOC_Os01g02250	Chr1:689,792-694,013	RGA-1, putative, expressed
LOC_Os01g05600	Chr1:2,669,952-2,672,924	NBS-LRR disease resistance protein, putative, expressed
LOC_Os01g25760	Chr1:14,597,790-14,602,976	powdery mildew resistance protein PM3F, putative, expressed
LOC_Os01g57280	Chr1:33,098,072-33,104,550	rp1, putative, expressed
LOC_Os02g10900	Chr2:5,785,295-5,788,769	NB-ARC domain containing protein, expressed
LOC_Os03g10900	Chr3:5,596,830-5,599,784	disease resistance protein, putative, expressed
LOC_Os03g10910	Chr3:5,607,032-5,609,758	NB-ARC/LRR disease resistance protein, putative, expressed
LOC_Os04g02860	Chr4:1,113,475-1,118,619	disease resistance protein RPM1, putative, expressed
LOC_Os04g53030	Chr4:31,577,881-31,583,871	NBS-LRR disease resistance protein, putative, expressed
LOC_Os05g31530	Chr5:18,341,349-18,347,097	disease resistance protein RGA4, putative, expressed
LOC_Os06g17900	Chr6:10,387,509-10,390,465	disease resistance protein RPM1, putative, expressed
LOC_Os06g17910	Chr6:10,397,097-10,399,253	NBS-LRR disease resistance protein, putative, expressed
LOC_Os06g17920	Chr6:10,405,659-10,415,295	NBS-LRR disease resistance protein, putative, expressed
LOC_Os06g17930	Chr6:10,420,703-10,427,557	NBS-LRR disease resistance protein, putative, expressed
LOC_Os06g17950	Chr6:10,435,816-10,441,907	NBS-LRR disease resistance protein, putative, expressed
LOC_Os06g17970	Chr6:10,445,052-10,451,152	NBS-LRR disease resistance protein, putative, expressed
LOC_Os06g18970	Chr6:10,791,822-10,798,649	expressed protein
LOC_Os06g20050	Chr6:11,498,992-11,503,823	NBS type disease resistance protein, putative, expressed
LOC_Os06g41640	Chr6:24,930,055-24,935,193	CC-NBS-LRR protein, putative, expressed
LOC_Os07g04900	Chr7:2,162,644-2,167,122	NBS-LRR disease resistance protein, putative, expressed
LOC_Os07g08850	Chr7:4,585,208-4,590,666	expressed protein
LOC_Os07g08890	Chr7:4,618,666-4,622,813	disease resistance protein RPM1, putative, expressed
LOC_Os07g09900	Chr7:5,263,409-5,267,310	disease resistance protein RPM1, putative, expressed
LOC_Os07g09910	Chr7:5,272,487-5,273,419	stripe rust resistance protein Yr10, putative, expressed
LOC_Os07g26730	Chr7:15,443,943-15,446,746	expressed protein
LOC_Os07g31800	Chr7:18,895,754-18,904,535	NB-ARC domain containing protein, expressed
LOC_Os08g05440	Chr8:2,878,953-2,890,634	NB-ARC domain containing protein, expressed
LOC_Os08g07330	Chr8:4,105,398-4,109,958	RGH1A, putative, expressed
LOC_Os08g07340	Chr8:4,111,868-4,115,417	mla1, putative, expressed
LOC_Os08g07390	Chr8:4,147,048-4,149,998	mla1, putative, expressed
LOC_Os08g07774	Chr8:4,352,807-4,361,458	disease resistance protein RPM1, putative, expressed
LOC_Os08g07950	Chr8:4,487,727-4,495,598	NB-ARC domain containing protein, expressed
LOC_Os08g15880	Chr8:9,665,857-9,671,380	NBS-LRR disease resistance protein, putative, expressed
LOC_Os08g16070	Chr8:9,795,796-9,798,581	NB-ARC domain containing protein, expressed
LOC_Os08g28570	Chr8:17,451,968-17,456,043	resistance protein, putative, expressed
LOC_Os09g11020	Chr9:6,117,013-6,123,691	NBS-LRR disease resistance protein, putative, expressed
LOC_Os10g04510	Chr10:2,143,364-2,144,422	expressed protein
LOC_Os11g11580	Chr11:6,440,319-6,449,529	NB-ARC domain containing protein, expressed
LOC_Os11g11790	Chr11:6,541,924-6,546,026	NBS-LRR type disease resistance protein, putative, expressed
LOC_Os11g11940	Chr11:6,621,642-6,629,013	MLA10, putative, expressed
LOC_Os11g11950	Chr11:6,631,958-6,634,662	disease resistance protein RPM1, putative, expressed
LOC_Os11g11990	Chr11:6,655,976-6,663,781	NB-ARC domain containing protein, expressed
LOC_Os11g12050	Chr11:6,703,120-6,709,237	NBS-LRR type disease resistance protein, putative, expressed
LOC_Os11g13440	Chr11:7,365,098-7,367,861	RGH1A, putative, expressed
LOC_Os11g14380	Chr11:8,072,444-8,078,086	resistance protein LR10, putative, expressed
LOC_Os11g15190	Chr11:8,568,422-8,572,164	RGH1A, putative, expressed
LOC_Os11g27440	Chr11:15,793,129-15,797,782	MLA7, putative, expressed
LOC_Os11g29000	Chr11:16,781,662-16,784,646	pollen signalling protein with adenylyl cyclase activity, putative, expressed
LOC_Os11g29090	Chr11:16,849,043-16,852,227	NB-ARC/LRR disease resistance protein, putative, expressed
LOC_Os11g29520	Chr11:17,126,630-17,132,216	NBS-LRR disease resistance protein, putative, expressed
LOC_Os11g29920	Chr11:17,385,302-17,393,700	NB-ARC domain containing protein, expressed
LOC_Os11g29980	Chr11:17,425,545-17,429,007	disease resistance RPP13-like protein 1, putative, expressed
LOC_Os11g30050	Chr11:17,479,444-17,483,263	expressed protein
LOC_Os11g30060	Chr11:17,484,860-17,489,555	NBS-LRR type disease resistance protein Hom-B, putative, expressed
LOC_Os11g30110	Chr11:17,508,573-17,509,867	disease resistance RPP13-like protein 1, putative, expressed
LOC_Os11g30210	Chr11:17,561,346-17,565,177	NBS-LRR type disease resistance protein, putative, expressed
LOC_Os11g32210	Chr11:19,022,758-19,029,390	jacalin-like lectin domain containing protein, expressed
LOC_Os11g37040	Chr11:21,860,270-21,864,027	expressed protein
LOC_Os11g39260	Chr11:23,377,646-23,378,368	NBS-LRR disease resistance protein, putative, expressed
LOC_Os11g45130	Chr11:27,318,942-27,324,163	pollen signalling protein with adenylyl cyclase activity, putative, expressed
LOC_Os11g45330	Chr11:27,427,776-27,430,560	disease resistance protein RPM1, putative, expressed
LOC_Os11g45620	Chr11:27,603,341-27,609,143	rust-resistance protein Lr21, putative, expressed
LOC_Os11g45750	Chr11:27,683,640-27,695,070	WRKY125, expressed
LOC_Os11g45780	Chr11:27,701,070-27,701,883	RGH2B, putative, expressed
LOC_Os11g45790	Chr11:27,703,761-27,707,310	NB-ARC domain containing protein, expressed
LOC_Os11g45820	Chr11:27,723,836-27,726,283	expressed protein
LOC_Os11g45840	Chr11:27,734,572-27,737,316	expressed protein
LOC_Os11g45930	Chr11:27,793,777-27,797,821	NBS-LRR type disease resistance protein, putative, expressed
LOC_Os11g45970	Chr11:27,812,251-27,818,431	NBS-LRR disease resistance protein, putative, expressed
LOC_Os11g45980	Chr11:27,820,309-27,824,920	NBS-LRR type disease resistance protein, putative, expressed
LOC_Os11g47447	Chr11:28,653,511-28,655,918	stripe rust resistance protein Yr10, putative, expressed
LOC_Os11g47780	Chr11:28,811,740-28,815,723	pollen signalling protein with adenylyl cyclase activity, putative, expressed
LOC_Os12g03750	Chr12:1,521,080-1,526,548	Leucine Rich Repeat family protein, expressed
LOC_Os12g14330	Chr12:8,161,472-8,165,268	disease resistance protein RPM1, putative, expressed
LOC_Os12g17420	Chr12:9,986,281-9,987,914	resistance protein, putative, expressed
LOC_Os12g30590	Chr12:18,369,705-18,373,748	disease resistance protein RGA2, putative, expressed
LOC_Os12g30720	Chr12:18,446,075-18,450,017	disease resistance protein RPS2, putative, expressed
LOC_Os12g30760	Chr12:18,469,213-18,474,449	disease resistance protein, putative, expressed
LOC_Os12g36690	Chr12:22,477,070-22,481,287	mla1, putative, expressed
LOC_Os12g37740	Chr12:23,167,074-23,171,951	resistance protein LR10, putative, expressed
LOC_Os12g37760	Chr12:23,182,563-23,188,516	RGH1A, putative, expressed
LOC_Os12g37770	Chr12:23,190,714-23,195,981	RGH1A, putative, expressed
